# Supplementary material for: Gene Expression Analysis of HPRT-Deficient Cells Maintained with Physiological Levels of Folic Acid
Source: Cells. 2025 Jul 18;14(14):1105. doi: 10.3390/cells14141105 (PMC12293902; doi:10.3390/cells14141105)
Supplement: Supplementary file 1 [file cells-14-01105-s001.zip]

Archive with 1 entries (1 files):
- cells-3709030-supplementary.pdf
